# Supplementary material for: Objective assessment of tapering of the fingers in adults
Source: PLoS One. 2022 Dec 28;17(12):e0279202. doi: 10.1371/journal.pone.0279202 (PMC9797067; doi:10.1371/journal.pone.0279202)
Supplement: S1 File — (XLSX) [file pone.0279202.s002.xlsx]

## Sheet: Dataset
ID	Sex	Age	Race	Height	Weight	D2_L_Taper	D3_L_Taper	D4_L_Taper	D5_L_Taper	D2_R_Taper	D3_R_Taper	D4_R_Taper	D5_R_Taper
100001	1	18.2	w	175	145	0.863082	0.870786	0.865769	0.910571	0.875027	0.850845	0.892951	0.961248
100002	1	18.5	w	178	136	0.870516	0.844305	0.850527	0.932438	0.906976	0.878026	0.844582	0.940804
100003	1	18.9	w	168	127	0.828372	0.846186	0.872743	0.840525	0.856669	0.830907	0.878951	0.793068
100004	1	19	w	185	195	0.847496	0.883501	0.84391	0.957476	0.843708	0.882934	0.82398	0.896687
100005	1	19	w	188	165	0.914605	0.896104	0.912036	0.891785	0.861637	0.909419	0.929103	0.921677
100006	1	19.2	w	163	125	0.838187	0.805547	0.847195	0.937316	0.823124	0.838443	0.826437	0.881939
100007	1	19.3	w	178	135	0.87814	0.8416	0.83902	0.892521	0.825934	0.848355	0.87765	0.899039
100008	1	19.3	w	178	170	0.827441	0.830723	0.881332	0.955519	0.834972	0.864138	0.868731	0.906307
100009	1	19.5	w	170	185	0.826633	0.813981	0.79815	0.86974	0.784633	0.799926	0.805645	0.878958
100010	1	19.7	w	173	150	0.869209	0.842872	0.883	0.915538	0.841005	0.815329	0.889027	0.88248
100011	1	19.9	w	178	160	0.799534	0.733103	0.747369	0.822226	0.844216	0.742115	0.79071	0.904893
100012	1	20	w	193	240	0.841174	0.846469	0.840309	0.914344	0.824459	0.888955	0.866636	0.921126
100013	1	20	w	180	165	0.892981	0.890725	0.869766	0.964165	0.880323	0.909018	0.898113	0.941891
100014	1	20	w	173	160	0.857373	0.876531	0.867329	1.00311	0.869699	0.892208	0.934613	0.958053
100015	1	20.1	w	183	150	0.839085	0.810385	0.816281	0.870533	0.828943	0.801369	0.822782	0.816652
100016	1	20.1	w	170	155	0.830725	0.835548	0.811658	0.861391	0.856745	0.817475	0.844843	0.835163
100017	1	20.1	w	191	230	0.801819	0.830329	0.8447	0.909243	0.790179	0.797223	0.845581	0.937786
100018	1	20.1	w	178	160	0.863721	0.845469	0.879739	0.988331	0.860372	0.822475	0.848624	0.941326
100019	1	20.2	w	180	205	0.816126	0.897284	0.808957	0.904936	0.802415	0.815524	0.834373	0.887622
100020	1	20.2	w	178	170	0.83633	0.837147	0.906631	0.887104	0.859542	0.857726	0.884064	0.894808
100021	1	20.4	w	191	215	0.829084	0.821124	0.893578	0.934559	0.82622	0.809742	0.842397	0.855065
100022	1	20.4	w	180	150	0.847411	0.847126	0.827082	0.865891	0.830416	0.808155	0.836284	0.8765
100023	1	20.4	w	163	175	0.850153	0.888781	0.863688	0.887102	0.846281	0.876503	0.878223	0.894469
100024	1	20.4	w	191	190	0.880876	0.871125	0.871306	0.899212	0.869636	0.876389	0.881149	0.901546
100025	1	20.5	w	168	130	0.888862	0.844074	0.912011	0.947567	0.892631	0.85436	0.874405	0.832946
100026	1	20.5	w	178	175	0.860569	0.848524	0.857492	0.900041	0.872087	0.862065	0.884001	0.915067
100027	1	20.6	w	188	204	0.849016	0.892124	0.875512	0.931382	0.854082	0.885543	0.893469	0.950313
100028	1	20.7	w	198	250	0.867571	0.866284	0.890669	0.983643	0.868878	0.852847	0.900571	0.981546
100029	1	21	w	178	158	0.850471	0.864027	0.881154	0.888359	0.868292	0.857139	0.844355	0.891012
100030	1	21.2	w	178	167	0.883319	0.865193	0.842359	0.878156	0.828303	0.841542	0.872351	0.86884
100031	1	21.3	w	185	176	0.829147	0.827665	0.813757	0.900029	0.856947	0.844214	0.817051	0.837622
100032	1	21.4	w	183	187	0.864274	0.832964	0.91548	0.942517	0.840649	0.858476	0.857349	0.911708
100033	1	21.5	w	185	190	0.810989	0.792294	0.86358	0.889623	0.850187	0.851884	0.871316	0.846884
100034	1	21.5	w	170	115	0.826678	0.858178	0.844571	0.868095	0.826983	0.846081	0.856935	0.871231
100035	1	21.7	w	180	155	0.86959	0.872074	0.894292	0.928267	0.870953	0.858717	0.862085	0.878081
100036	1	21.7	w	178	170	0.878607	0.880727	0.885915	0.938066	0.881432	0.876454	0.916132	0.919414
100037	1	21.8	w	183	220	0.821433	0.809454	0.797947	0.845836	0.841761	0.795378	0.824065	0.879014
100038	1	21.8	w	175	137	0.852848	0.831234	0.861106	0.885416	0.838851	0.842797	0.846185	0.887271
100039	1	21.9	w	178	180	0.811319	0.80326	0.82211	0.878601	0.839005	0.821483	0.827666	0.867789
100040	1	22.2	w	185	200	0.862818	0.843558	0.862083	0.889228	0.848819	0.831287	0.815962	0.880703
100041	1	22.2	w	173	180	0.841433	0.853798	0.861035	0.933195	0.875996	0.866469	0.812073	0.941167
100042	1	22.3	w	173	157	0.849232	0.811359	0.819968	0.863826	0.865869	0.849369	0.838524	0.87392
100043	1	22.4	w	175	160	0.853325	0.826014	0.796193	0.892419	0.813664	0.830006	0.839641	0.868442
100044	1	22.5	w	193	170	0.881828	0.857209	0.894852	0.897139	0.8911	0.872767	0.878043	0.878486
100045	1	22.6	w	175	150	0.848101	0.841351	0.825361	0.879984	0.842658	0.837516	0.865392	0.875417
100046	1	22.7	w	188	200	0.805952	0.783725	0.788727	0.837147	0.885047	0.778978	0.770994	0.818431
100047	1	22.8	w	175	160	0.812269	0.818718	0.825684	0.924137	0.833843	0.822666	0.795757	0.925563
100048	1	23	w	175	160	0.829396	0.908285	0.918616	0.949265	0.899394	0.877551	0.909071	0.917903
100049	1	23.1	w	185	190	0.886538	0.888647	0.842386	0.91228	0.890756	0.871682	0.85084	0.888757
100050	1	23.2	w	183	178	0.862757	0.876118	0.842536	0.912357	0.902362	0.842571	0.908066	0.863846
100051	1	23.2	w	178	165	0.865049	0.83059	0.836681	0.879941	0.857278	0.853534	0.842832	0.880363
100052	1	23.2	w	173	180	0.817767	0.868342	0.859839	0.917357	0.85452	0.842531	0.884129	0.89505
100053	1	23.5	w	183	210	0.860244	0.874008	0.875889	0.915335	0.854072	0.843206	0.863649	0.896554
100054	1	23.8	w	183	180	0.814537	0.834756	0.870729	0.948035	0.860949	0.825215	0.84803	0.884671
100055	1	23.9	w	173	190	0.882638	0.918736	0.938846	0.925568	0.898893	0.905387	0.912	0.916521
100056	1	24.2	w	185	155	0.908232	0.820755	0.846035	0.869454	0.911338	0.809915	0.823274	0.880635
100057	1	24.2	w	183	165	0.859718	0.847911	0.876458	0.913119	0.906608	0.862139	0.891033	0.91634
100058	1	24.5	w	183	207	0.814961	0.829183	0.802302	0.887609	0.82486	0.800852	0.814863	0.85525
100059	1	25.8	w	180	240	0.870265	0.895673	0.916714	0.905756	0.897956	0.912424	0.86189	0.839323
100060	1	26.9	w	183	172	0.814788	0.817787	0.815092	0.860266	0.841545	0.823886	0.824032	0.849924
100061	1	27.1	w	178	155	0.838758	0.853033	0.8006	0.810718	0.801468	0.820061	0.824986	0.847171
100062	1	27.1	w	175	210	0.838719	0.880246	0.913974	0.937421	0.84452	0.85148	0.917199	0.91334
100063	1	27.5	w	175	150	0.921304	0.910422	0.944485	0.972079	0.940606	0.917242	0.916321	0.890908
100064	1	27.7	w	185	185	0.875206	0.880741	0.805151	0.884491	0.834192	0.838036	0.897858	0.893022
100065	1	27.8	w	188	265	0.808437	0.838386	0.822934	0.833367	0.896581	0.819079	0.82998	0.88373
100066	1	27.8	w	178	235	0.82889	0.844712	0.813485	0.899123	0.86269	0.852753	0.851906	0.906791
100067	1	28.8	w	191	252	0.817085	0.91088	0.884942	0.975648	0.853032	0.892522	0.87294	0.867523
100068	1	28.8	w	188	155	0.888409	0.85195	0.888093	0.951793	0.802869	0.831324	0.864926	0.889961
100069	1	29.4	w	185	145	0.882581	0.850844	0.83062	0.918176	0.840462	0.838871	0.85923	0.88656
100070	1	29.4	w	180	138	0.813767	0.813137	0.824951	0.872607	0.875406	0.83431	0.853772	0.895126
100071	1	29.6	w	175	149	0.872093	0.859096	0.838292	0.865453	0.881134	0.87005	0.825377	0.851316
100072	1	29.7	w	180	165	0.886024	0.885802	0.832485	0.91903	0.848178	0.8287	0.840107	0.865693
100073	1	29.7	w	185	212	0.872961	0.881674	0.885984	0.964801	0.896153	0.871559	0.903438	0.866616
100074	1	29.7	w	180	182	0.8446	0.787455	0.81706	0.928146	0.803246	0.803521	0.881336	0.889261
100075	1	30	w	188	240	0.875752	0.90148	0.905637	0.922129	0.812626	0.836965	0.827617	0.919576
100076	1	30.1	w	183	160	0.795629	0.757687	0.757365	0.873934	0.823979	0.756034	0.744057	0.8693
100077	1	30.3	w	188	190	0.890946	0.829022	0.827458	0.978877	0.875799	0.812628	0.895443	0.930348
100078	1	30.4	w	188	224	0.861138	0.842385	0.882883	0.917786	0.857341	0.824553	0.827137	0.887808
100079	1	30.5	w	183	170	0.871464	0.888184	0.86903	0.904871	0.881343	0.844763	0.873096	0.894754
100080	1	30.7	w	175	200	0.904041	0.870335	0.854299	0.881136	0.924463	0.847682	0.864033	0.884006
100081	1	31.1	w	183	275	0.843004	0.905449	0.962922	0.960733	0.85736	0.879127	0.915501	0.943653
100082	1	31.2	w	168	165	0.847211	0.856615	0.868584	0.893661	0.879254	0.855684	0.847153	0.899277
100083	1	31.2	w	183	160	0.864881	0.849369	0.864978	0.937947	0.841625	0.87375	0.865819	0.94508
100084	1	31.5	w	180	240	0.823919	0.887491	0.845629	0.900904	0.807339	0.858744	0.868521	0.909673
100085	1	31.6	w	175	212	0.849249	0.866283	0.827935	0.848514	0.831129	0.898161	0.869884	0.81643
100086	1	31.6	w	178	135	0.881924	0.895376	0.864765	0.888118	0.866009	0.874903	0.878264	0.884204
100087	1	31.6	w	178	155	0.849362	0.849537	0.861339	0.912333	0.905211	0.862612	0.898568	0.9281
100088	1	31.8	w	175	182	0.891828	0.927149	0.919951	1.03565	0.876663	0.891986	0.889001	0.940028
100089	1	31.9	w	188	159	0.852396	0.845873	0.822051	0.794092	0.890085	0.907393	0.862344	0.849576
100090	1	32.1	w	175	166	0.860349	0.873833	0.879115	0.905064	0.857632	0.830886	0.889169	0.876654
100091	1	32.1	w	188	170	0.842819	0.87216	0.893008	0.93828	0.877348	0.877863	0.903025	0.905582
100092	1	32.7	w	191	145	0.869477	0.921224	0.941136	0.95082	0.865606	0.864352	0.881816	0.916494
100093	1	32.7	w	180	160	0.908702	0.885681	0.892508	0.970969	0.887493	0.873335	0.879529	0.988547
100094	1	33	w	185	185	0.848207	0.823247	0.829818	0.922573	0.838831	0.874288	0.882796	0.949647
100095	1	33.8	w	168	200	0.838602	0.835427	0.810358	0.909382	0.861355	0.824363	0.827291	0.893527
100096	1	33.8	w	191	352	0.784636	0.808834	0.850775	0.859867	0.794859	0.81568	0.893068	0.935824
100097	1	33.8	w	175	150	0.897792	0.888965	0.941065	0.993748	0.911117	0.873272	0.954583	0.967413
100098	1	34.2	w	175	203	0.885328	0.878796	0.901925	0.900066	0.852166	0.899052	0.8983	0.896667
100099	1	34.9	w	173	146	0.891584	0.871775	0.890778	0.911898	0.880869	0.887517	0.854789	0.844526
100100	1	34.9	w	188	210	0.892925	0.95807	0.961638	0.884284	0.884929	0.924682	0.913387	0.896418
100101	1	34.9	w	183	236	0.860256	0.856944	0.838717	1.03369	0.860703	0.871478	0.873276	0.965386
100102	1	36	w	173	180	0.851857	0.830814	0.854239	0.911262	0.885877	0.859985	0.846473	0.88157
100103	1	36	w	180	310	0.869589	0.87165	0.902778	0.922359	0.871642	0.847554	0.921034	0.904351
100104	1	36.1	w	175	165	0.800726	0.836619	0.866177	0.899725	0.826887	0.811166	0.903631	0.871866
100105	1	36.2	w	157	140	0.84121	0.879163	0.89877	0.894041	0.878641	0.902565	0.906925	0.919662
100106	1	36.6	w	185	145	0.886298	0.874631	0.884381	0.907986	0.913479	0.839763	0.868338	0.88185
100107	1	36.6	w	178	190	0.879084	0.942221	0.935962	0.901078	0.887129	0.888968	0.873947	0.952701
100108	1	36.9	w	175	165	0.859708	0.917532	0.895867	0.982935	0.894849	0.926299	0.898855	0.926538
100109	1	37.4	w	173	220	0.87841	0.818986	0.871253	0.943425	0.871176	0.833544	0.912572	0.842571
100110	1	37.6	w	180	220	0.870858	0.89789	0.907913	0.912159	0.856393	0.885467	0.897321	0.916354
100111	1	37.6	w	170	170	0.867886	0.851164	0.849888	0.957438	0.888075	0.891166	0.921822	0.951021
100112	1	37.9	w	178	181	0.903579	0.861365	0.93411	0.94853	0.87897	0.845452	0.857653	0.894423
100113	1	38.5	w	178	232	0.830989	0.871165	0.839946	0.859997	0.858228	0.865813	0.868414	0.870761
100114	1	39.4	w	180	230	0.861525	0.897143	0.888479	0.950972	0.891661	0.903354	0.896041	0.947227
100115	1	39.6	w	170	175	0.864161	0.855785	0.841358	0.901212	0.863664	0.865755	0.885292	0.893623
100116	1	40.6	w	168	138	0.842819	0.845418	0.901816	0.905056	0.804465	0.846273	0.851573	0.890955
100117	1	40.8	w	188	198	0.865052	0.865998	0.849478	0.851457	0.860375	0.869552	0.849995	0.888463
100118	1	41	w	188	300	0.856985	0.912358	0.873727	0.933693	0.871129	0.893617	0.894118	0.887148
100119	1	41.5	w	185	215	0.868449	0.909318	0.931432	0.906529	0.900697	0.881974	0.921094	0.949481
100120	1	42.4	w	165	165	0.829045	0.846901	0.920961	0.946379	0.880182	0.879767	0.861414	0.92695
100121	1	42.6	w	178	200	0.860816	0.88365	0.794815	0.939761	0.862392	0.82595	0.835612	0.937459
100122	1	43	w	183	175	0.921546	0.861712	0.909796	0.963172	0.897421	0.872346	0.898072	0.878976
100123	1	44.5	w	183	215	0.85576	0.805146	0.867358	0.970533	0.844809	0.861176	0.855839	0.910826
100124	1	44.7	w	175	152	0.80885	0.869585	0.80607	0.89148	0.890579	0.841942	0.845183	0.957237
100125	1	45.3	w	173	138	0.880894	0.878307	0.887909	0.923167	0.87622	0.856916	0.902012	0.900901
100126	1	45.4	w	173	145	0.851613	0.83752	0.799004	0.950856	0.909911	0.865688	0.815879	0.888625
100127	1	45.5	w	193	235	0.85048	0.885426	0.982354	0.992495	0.926983	0.915268	0.891429	0.955952
100128	1	45.9	w	180	175	0.861348	0.889236	0.909376	0.910619	0.879581	0.887054	0.867212	0.899001
100129	1	46.4	w	175	177	0.870323	0.906852	0.875839	0.885709	0.845208	0.846302	0.980708	0.810984
100130	1	46.6	w	173	188	0.865305	0.876264	0.899283	0.832042	0.862303	0.851234	0.834739	0.868541
100131	1	46.7	w	185	160	0.843372	0.846691	0.857355	0.878291	0.853464	0.851876	0.922325	0.902789
100132	1	47	w	183	230	0.822061	0.855282	0.934108	0.854934	0.83848	0.793559	0.811428	0.842455
100133	1	47.3	w	178	277	0.778037	0.83719	0.826732	0.866491	0.806595	0.825408	0.808756	0.868213
100134	1	47.4	w	180	180	0.87599	0.834569	0.859925	0.926096	0.888542	0.855353	0.933728	0.913458
100135	1	47.5	w	175	200	0.904004	0.835141	0.894932	0.874619	0.836677	0.913044	0.919239	0.903401
100136	1	47.8	w	178	195	0.81442	0.787211	0.827645	0.848133	0.851032	0.810572	0.827392	0.878921
100137	1	48.6	w	180	185	0.84109	0.865942	0.905028	1.00452	0.889115	0.873074	0.935124	0.953112
100138	1	48.8	w	185	206	0.899062	0.897313	0.903585	0.941934	0.922491	0.928074	0.943662	0.930261
100139	1	48.9	w	180	210	0.773499	0.800928	0.798949	0.880909	0.841131	0.830738	0.817821	0.841117
100140	1	48.9	w	188	190	0.858546	0.894284	0.881295	0.898492	0.908821	0.879071	0.87681	0.947836
100141	1	50	w	180	167	0.888099	0.821347	0.793543	0.856967	0.85134	0.843661	0.85449	0.879612
100142	1	50	w	188	212	0.905317	0.8637	0.855622	0.980825	0.87946	0.86369	0.88551	0.977238
100143	1	50.2	w	188	275	0.886384	0.899579	0.953672	0.944215	0.962772	0.93868	0.935306	0.962481
100144	1	50.4	w	163	130	0.839354	0.872094	0.858605	0.918897	0.925085	0.917576	0.912215	0.927777
100145	1	53.2	w	191	400	0.802185	0.919969	0.86348	0.917484	0.857683	0.815352	0.845988	0.80973
100146	1	53.4	w	180	170	0.852706	0.859366	0.862471	0.894072	0.875872	0.826398	0.860837	0.879333
100147	1	53.8	w	173	262	0.851827	0.858794	0.904148	0.893019	0.864611	0.872767	0.876891	0.933987
100148	1	53.9	w	178	163	0.800546	0.816065	0.804854	0.931233	0.861933	0.844528	0.879256	0.912525
100149	1	54.3	w	170	230	0.85258	0.907044	0.84618	0.870851	0.846887	0.876315	0.86266	0.909519
100150	1	55.3	w	188	210	0.880161	0.901844	0.833296	0.916141	0.874723	0.865214	0.847849	0.953137
100151	1	56.2	w	178	205	0.860327	0.887276	0.863069	0.881761	0.876455	0.90766	0.90219	0.882506
100152	1	56.5	w	175	196	0.883661	0.907175	0.91917	0.936735	0.906067	0.896391	0.891604	0.890516
100153	1	56.7	w	183	177	0.853621	0.878156	0.904988	0.897819	0.87551	0.868752	0.903918	0.913413
100154	1	56.7	w	185	170	0.854359	0.90062	0.927284	0.967093	0.843016	0.832332	0.900044	0.970122
100155	1	57.2	w	185	215	0.857946	0.837927	0.831202	0.859496	0.864102	0.842378	0.856919	0.900078
100156	1	57.4	w	188	134	0.876301	0.844877	0.868837	0.899475	0.919194	0.865413	0.886158	0.896439
100157	1	57.5	w	173	214	0.913487	0.943752	0.965253	0.916464	0.919623	0.919679	0.923548	0.948476
100158	1	57.6	w	173	180	0.885342	0.841733	0.841342	0.942127	0.891123	0.825714	0.824011	0.900852
100159	1	57.6	w	185	185	0.842064	0.861113	0.822481	0.930596	0.855012	0.87884	0.839787	0.90608
100160	1	57.6	w	170	185	0.861155	0.85438	0.797849	0.949485	0.850771	0.854401	0.852821	0.918037
100161	1	58	w	185	180	0.848527	0.854196	0.873933	0.961502	0.893417	0.83539	0.885859	0.966985
100162	1	58.3	w	183	155	0.879964	0.902232	0.84216	0.924322	0.920741	0.883517	0.891334	0.924866
100163	1	59.1	w	180	218	0.88064	0.891555	0.888068	0.926662	0.864506	0.844155	0.911208	0.931311
100164	1	59.9	w	168	235	0.872935	0.820594	0.801786	0.912835	0.868972	0.871651	0.871174	0.903972
100165	1	60	w	175	170	0.851345	0.861499	0.85605	0.950825	0.875667	0.872524	0.90011	0.925503
100166	1	60.5	w	168	192	0.849844	0.81563	0.836166	0.934347	0.835063	0.885397	0.840872	0.868131
100167	2	18.4	w	155	135	0.83245	0.864514	0.862144	0.894552	0.83839	0.87271	0.805508	0.874044
100168	2	18.5	w	160	166	0.863475	0.854628	0.873843	0.907273	0.890503	0.853492	0.872881	0.941239
100169	2	18.9	w	150	125	0.875103	0.862114	0.857921	0.957712	0.878014	0.831113	0.85401	0.952814
100170	2	19	w	173	143	0.854652	0.876554	0.850647	0.866495	0.862802	0.900651	0.853037	0.958423
100171	2	19.1	w	175	135	0.880393	0.88403	0.898176	0.912381	0.889076	0.900422	0.901102	0.912559
100172	2	19.2	w	157	127	0.821796	0.830918	0.883802	0.856489	0.8651	0.828522	0.852216	0.920858
100173	2	19.3	w	165	118	0.865688	0.842233	0.797075	0.851531	0.861298	0.825636	0.805383	0.827183
100174	2	19.3	w	165	128	0.788464	0.84201	0.865376	0.884079	0.860476	0.831339	0.834591	0.909814
100175	2	19.5	w	168	120	0.834906	0.866231	0.896408	0.942696	0.840723	0.793409	0.856108	0.889476
100176	2	19.7	w	173	160	0.866175	0.832531	0.822761	0.84	0.85802	0.812266	0.897071	0.884896
100177	2	19.9	w	165	135	0.834828	0.850423	0.871207	0.890004	0.806151	0.840607	0.827974	0.892358
100178	2	20	w	175	135	0.817486	0.849211	0.845003	0.892034	0.856104	0.867378	0.882217	0.86652
100179	2	20	w	168	170	0.876324	0.876012	0.84855	0.908238	0.884544	0.839237	0.890412	0.883603
100180	2	20.3	w	165	132	0.920161	0.894889	0.875741	0.934591	0.881933	0.888637	0.900698	0.885058
100181	2	20.3	w	170	150	0.830586	0.843911	0.831341	0.902017	0.822338	0.839898	0.825957	0.928231
100182	2	20.4	w	168	153	0.817906	0.849252	0.852896	0.872487	0.868261	0.844545	0.832375	0.896035
100183	2	20.7	w	160	135	0.880337	0.865994	0.870902	0.928382	0.887484	0.892595	0.894268	0.923483
100184	2	20.8	w	152	115	0.860824	0.825429	0.786706	0.85587	0.852899	0.809475	0.826361	0.861436
100185	2	20.9	w	170	135	0.88192	0.864096	0.871119	0.921874	0.862216	0.880648	0.88208	0.865116
100186	2	20.9	w	168	137	0.854254	0.841656	0.828618	0.870454	0.831557	0.849837	0.827016	0.87768
100187	2	20.9	w	163	150	0.852862	0.865431	0.830928	0.900262	0.831848	0.846565	0.800425	0.91206
100188	2	21	w	168	180	0.858448	0.832261	0.80117	0.857987	0.881922	0.846068	0.850983	0.876089
100189	2	21.2	w	163	129	0.809051	0.822955	0.873494	0.89842	0.826835	0.829913	0.854061	0.835547
100190	2	21.3	w	170	135	0.838298	0.888489	0.889947	0.948005	0.842406	0.820146	0.919364	0.916262
100191	2	21.4	w	175	140	0.828837	0.859692	0.825175	0.919779	0.825878	0.884704	0.870827	0.878931
100192	2	21.5	w	168	138	0.83697	0.841571	0.813361	0.848846	0.815164	0.841716	0.862746	0.86282
100193	2	21.5	w	170	130	0.859545	0.817849	0.874634	0.901129	0.864644	0.848027	0.89795	0.866759
100194	2	21.5	w	170	126	0.80155	0.864092	0.819878	0.932945	0.806184	0.835365	0.836623	0.883629
100195	2	21.5	w	160	130	0.891962	0.88834	0.869629	0.906378	0.854252	0.84404	0.874614	0.912011
100196	2	21.5	w	170	125	0.8803	0.909779	0.892371	0.920911	0.885871	0.916253	0.917415	0.936743
100197	2	21.6	w	165	135	0.846847	0.792965	0.821575	0.892798	0.825096	0.799338	0.811478	0.814833
100198	2	21.6	w	157	130	0.863474	0.836048	0.86034	0.915033	0.833674	0.877157	0.900485	0.840842
100199	2	21.9	w	175	140	0.803299	0.802455	0.818785	0.841205	0.812826	0.806694	0.809781	0.83058
100200	2	21.9	w	168	135	0.832069	0.850364	0.839451	0.920652	0.825908	0.862769	0.837679	0.893583
100201	2	22	w	165	125	0.84513	0.859839	0.862597	0.895828	0.887044	0.85723	0.861343	0.872354
100202	2	22	w	165	165	0.869107	0.86094	0.850823	0.905642	0.845654	0.866149	0.884004	0.88595
100203	2	22	w	170	153	0.840239	0.841642	0.818146	0.916002	0.857398	0.844339	0.833402	0.923163
100204	2	22.1	w	157	125	0.828704	0.856161	0.833243	0.922627	0.867158	0.820558	0.832844	0.864314
100205	2	22.2	w	160	120	0.874935	0.894427	0.897938	0.88987	0.869898	0.910751	0.863802	0.86709
100206	2	22.4	w	168	135	0.825186	0.877195	0.876755	0.904349	0.869443	0.852551	0.888798	0.852259
100207	2	22.4	w	168	140	0.84871	0.827039	0.850453	0.869475	0.821308	0.819483	0.831679	0.873026
100208	2	22.4	w	170	130	0.835448	0.820171	0.855287	0.885433	0.843414	0.83599	0.856895	0.877118
100209	2	22.4	w	168	145	0.87104	0.880231	0.899118	0.908308	0.865753	0.845207	0.855312	0.955489
100210	2	22.6	w	168	200	0.820989	0.86335	0.831252	0.905958	0.837901	0.841468	0.815291	0.868392
100211	2	22.6	w	173	145	0.85497	0.849597	0.834725	0.869765	0.857725	0.850848	0.888642	0.941708
100212	2	22.7	w	165	148	0.817779	0.841292	0.865179	0.971649	0.863399	0.853816	0.862158	0.948814
100213	2	22.8	w	173	122	0.888405	0.912024	0.891252	0.911246	0.922501	0.87783	0.878646	0.903978
100214	2	23	w	170	145	0.795927	0.839511	0.810013	0.888916	0.800068	0.826156	0.822485	0.867647
100215	2	23	w	170	115	0.821297	0.79669	0.794321	0.887807	0.799374	0.877126	0.814274	0.924249
100216	2	23.3	w	157	135	0.88834	0.899701	0.859162	0.879235	0.912651	0.920224	0.855217	0.858387
100217	2	23.4	w	157	130	0.851328	0.858977	0.845663	0.866311	0.835051	0.824958	0.817306	0.875756
100218	2	23.4	w	157	140	0.874735	0.873377	0.844614	0.888524	0.871682	0.867308	0.866886	0.89254
100219	2	23.6	w	150	150	0.807283	0.821494	0.832202	0.907926	0.845782	0.835643	0.837421	0.901555
100220	2	23.7	w	168	180	0.837193	0.860007	0.864569	0.96143	0.871217	0.859249	0.806953	0.894363
100221	2	23.9	w	160	120	0.820762	0.854539	0.798261	0.885837	0.839305	0.811702	0.82042	0.930603
100222	2	24	w	170	160	0.817231	0.853891	0.833904	0.911174	0.796184	0.811451	0.867778	0.889315
100223	2	24.2	w	173	155	0.833645	0.84659	0.826642	0.840424	0.837773	0.833258	0.865937	0.85732
100224	2	24.5	w	173	135	0.848401	0.850967	0.862526	0.872873	0.875611	0.860787	0.84107	0.880438
100225	2	25.6	w	178	140	0.89141	0.895236	0.895492	0.924027	0.887838	0.902741	0.887387	0.928748
100226	2	26.8	w	170	156	0.863385	0.888195	0.890835	0.896726	0.864332	0.894089	0.8999	0.868859
100227	2	27.1	w	173	148	0.835857	0.837868	0.888119	0.86753	0.867405	0.816039	0.860806	0.87813
100228	2	27.1	w	165	180	0.803287	0.847279	0.833831	0.93336	0.859385	0.819543	0.842875	0.982617
100229	2	27.2	w	168	149	0.832463	0.865021	0.837143	0.9084	0.843363	0.854297	0.913274	0.881816
100230	2	27.3	w	157	135	0.847196	0.866111	0.874671	0.920474	0.85976	0.875652	0.847108	0.921846
100231	2	27.4	w	170	168	0.842287	0.822775	0.823191	0.863178	0.847649	0.825426	0.822992	0.86421
100232	2	27.6	w	165	167	0.835855	0.855785	0.816395	0.82055	0.818759	0.860834	0.821639	0.854439
100233	2	28.8	w	160	135	0.854035	0.833627	0.834045	0.845321	0.872169	0.853887	0.829938	0.842091
100234	2	28.8	w	175	135	0.864025	0.842962	0.865839	0.932321	0.843922	0.86405	0.842092	0.926395
100235	2	29	w	165	152	0.9051	0.919715	0.923312	0.945054	0.901367	0.860679	0.826478	0.964947
100236	2	29.2	w	163	323	0.84075	0.885848	0.848394	0.912089	0.825577	0.826276	0.831399	0.860584
100237	2	29.2	w	170	250	0.797012	0.883229	0.856424	0.859437	0.807308	0.828821	0.85118	0.886389
100238	2	29.5	w	170	130	0.845907	0.844279	0.83913	0.934358	0.858324	0.858454	0.835064	0.8897
100239	2	29.9	w	160	185	0.824131	0.858023	0.852756	0.843204	0.875444	0.912521	0.895312	0.85739
100240	2	29.9	w	168	150	0.834075	0.851743	0.842009	0.819393	0.875063	0.881086	0.858995	0.86554
100241	2	30	w	155	225	0.843237	0.818006	0.83909	0.859328	0.852985	0.840527	0.854271	0.884274
100242	2	30.1	w	178	172	0.799308	0.867682	0.84963	0.920837	0.861058	0.838626	0.910442	0.964914
100243	2	30.3	w	168	125	0.89101	0.881478	0.851813	0.924746	0.920647	0.878346	0.881605	0.922616
100244	2	30.4	w	173	180	0.820945	0.835959	0.816306	0.890689	0.8345	0.797683	0.830607	0.89507
100245	2	30.5	w	168	175	0.850599	0.866225	0.883823	0.931612	0.894779	0.802515	0.852036	0.95444
100246	2	30.7	w	173	170	0.861677	0.887327	0.86732	0.899486	0.876028	0.882315	0.882353	0.921726
100247	2	31	w	168	128	0.843685	0.851539	0.835762	0.888742	0.8391	0.846203	0.826199	0.886179
100248	2	31.2	w	178	163	0.86274	0.903321	0.909576	0.926325	0.878889	0.867366	0.916417	0.89767
100249	2	31.2	w	173	135	0.931794	0.863008	0.861886	0.955552	0.88889	0.866234	0.930099	0.951725
100250	2	31.5	w	168	181	0.843253	0.867996	0.870096	0.917711	0.835567	0.89513	0.894893	0.893934
100251	2	31.5	w	157	185	0.822816	0.808217	0.838079	0.911776	0.820374	0.828198	0.845937	0.93092
100252	2	31.6	w	180	260	0.755769	0.783542	0.782287	0.84282	0.842912	0.81633	0.813435	0.850946
100253	2	31.6	w	157	115	0.860151	0.893529	0.886703	0.908406	0.876134	0.904536	0.861605	0.905682
100254	2	31.8	w	165	166	0.832714	0.814735	0.859981	0.892256	0.821294	0.831642	0.851162	0.861996
100255	2	31.9	w	180	200	0.830333	0.807415	0.855527	0.945314	0.850788	0.837862	0.820232	0.930549
100256	2	32	w	175	260	0.822612	0.828722	0.876049	0.929527	0.845099	0.850795	0.878254	0.921441
100257	2	32.1	w	155	118	0.883481	0.896379	0.901962	0.879768	0.907889	0.953382	0.942706	0.930562
100258	2	32.8	w	163	110	0.810645	0.830073	0.808728	0.88195	0.830752	0.818995	0.795598	0.920606
100259	2	32.9	w	173	125	0.856999	0.878129	0.835035	0.980118	0.867116	0.849844	0.881939	0.965786
100260	2	33	w	173	360	0.800984	0.807407	0.803228	0.884664	0.782224	0.805456	0.801825	0.832805
100261	2	33.7	w	168	190	0.874944	0.85755	0.824689	0.919928	0.866434	0.893493	0.819828	0.943148
100262	2	33.8	w	165	200	0.886251	0.852484	0.864764	0.879048	0.899091	0.836391	0.854683	0.88619
100263	2	33.8	w	170	160	0.818903	0.864058	0.795166	0.930378	0.845194	0.845918	0.804268	0.905656
100264	2	34.2	w	165	129	0.867368	0.863377	0.869776	0.915506	0.874193	0.862679	0.847205	0.882744
100265	2	34.9	w	168	138	0.847779	0.83341	0.833521	0.888292	0.868308	0.842746	0.866656	0.862576
100266	2	34.9	w	155	240	0.869708	0.925579	0.897434	0.875991	0.904524	0.898181	0.89634	0.895534
100267	2	34.9	w	157	182	0.869038	0.860631	0.825402	0.863015	0.903661	0.884521	0.849887	0.927669
100268	2	35.9	w	178	140	0.80417	0.768193	0.811746	0.856106	0.829026	0.801912	0.814406	0.864895
100269	2	36	w	175	165	0.836764	0.822888	0.808839	0.839495	0.84528	0.880712	0.876468	0.887351
100270	2	36.1	w	163	125	0.850798	0.857572	0.925065	0.897664	0.856264	0.833639	0.864881	0.819355
100271	2	36.2	w	152	116	0.810889	0.840842	0.897655	0.866498	0.866196	0.870914	0.927155	0.930233
100272	2	36.4	w	165	220	0.849094	0.862002	0.875754	0.916761	0.861504	0.872272	0.89076	0.877107
100273	2	36.6	w	168	137	0.873373	0.802714	0.849057	0.862491	0.842293	0.819019	0.904964	0.846882
100274	2	36.8	w	173	250	0.836836	0.863617	0.849139	0.868377	0.864196	0.799231	0.835347	0.846095
100275	2	37.4	w	152	162	0.845403	0.875613	0.849922	0.863812	0.843812	0.824524	0.87692	0.886731
100276	2	37.5	w	163	195	0.882233	0.918938	0.857435	0.8953	0.869856	0.887104	0.843933	0.933106
100277	2	37.6	w	165	160	0.813739	0.847542	0.89327	0.919782	0.872087	0.882279	0.862834	0.874199
100278	2	38	w	165	145	0.812101	0.873211	0.888755	0.865149	0.884291	0.873733	0.887619	0.855587
100279	2	38.5	w	173	155	0.848107	0.855067	0.823738	0.893373	0.857422	0.888445	0.861573	0.918207
100280	2	39.4	w	180	165	0.907872	0.89414	0.974799	0.911276	0.892844	0.894232	0.90891	0.969743
100281	2	39.6	w	165	138	0.792896	0.857268	0.87677	0.881641	0.823214	0.808757	0.857539	0.904442
100282	2	40.6	w	168	233	0.874287	0.882606	0.870132	0.914062	0.861893	0.884753	0.882197	0.891459
100283	2	40.8	w	170	167	0.884558	0.829134	0.828845	0.901783	0.854841	0.827795	0.813287	0.874856
100284	2	41	w	168	160	0.847542	0.83366	0.838762	0.88	0.81687	0.786459	0.820034	0.867431
100285	2	41.5	w	173	250	0.824567	0.900512	0.834791	0.906788	0.838591	0.830556	0.839625	0.915697
100286	2	42.4	w	175	180	0.869773	0.877717	0.944286	0.867019	0.869715	0.90294	0.866433	0.871542
100287	2	42.5	w	183	200	0.862437	0.886497	0.884053	0.886435	0.879383	0.89044	0.889118	0.91814
100288	2	43	w	157	165	0.829904	0.809469	0.880262	0.887413	0.857808	0.84581	0.88719	0.905704
100289	2	44.3	w	165	140	0.822899	0.860687	0.865202	0.904999	0.860104	0.831703	0.875253	0.904204
100290	2	44.4	w	168	140	0.855446	0.82273	0.883252	0.83215	0.907821	0.830723	0.908028	0.860434
100291	2	44.7	w	152	182	0.829291	0.824276	0.830192	0.905208	0.837725	0.830059	0.865551	0.895897
100292	2	45.3	w	165	176	0.807839	0.789767	0.844828	0.907452	0.818393	0.818308	0.844366	0.900562
100293	2	45.8	w	163	195	0.855208	0.844596	0.868495	0.926957	0.890959	0.87518	0.872101	0.873225
100294	2	46.1	w	165	147	0.826057	0.83066	0.806253	0.911707	0.873779	0.819995	0.79685	0.883746
100295	2	46.3	w	157	125	0.877602	0.832271	0.912403	0.917009	0.932964	0.858876	0.864499	0.900838
100296	2	46.6	w	178	124	0.791717	0.826608	0.844679	0.871983	0.822984	0.793173	0.806873	0.8401
100297	2	46.7	w	165	148	0.818604	0.808882	0.890386	0.898467	0.839561	0.861614	0.845816	0.86265
100298	2	47	w	152	130	0.856501	0.878593	0.890269	0.854489	0.836478	0.879233	0.88525	0.885328
100299	2	47.1	w	165	173	0.850833	0.858485	0.826883	0.873938	0.817444	0.858371	0.846012	0.928647
100300	2	47.3	w	165	211	0.834828	0.8567	0.858563	0.791805	0.82418	0.840726	0.873145	0.850412
100301	2	47.5	w	152	106	0.838262	0.855021	0.829153	0.891182	0.85669	0.822787	0.815519	0.908213
100302	2	47.8	w	173	135	0.903069	0.875221	0.926894	0.884332	0.886288	0.861468	0.938742	0.902989
100303	2	48.5	w	163	155	0.84223	0.838422	0.889736	0.860396	0.882246	0.847072	0.886402	0.846598
100304	2	48.6	w	170	130	0.828731	0.836319	0.853847	0.828016	0.860077	0.885551	0.894192	0.933915
100305	2	48.7	w	168	140	0.831366	0.843073	0.856021	0.879656	0.840222	0.850112	0.865493	0.903302
100306	2	48.9	w	165	220	0.854962	0.862438	0.933298	0.895338	0.854638	0.873272	0.930415	0.893461
100307	2	49.8	w	160	188	0.827683	0.85145	0.84414	0.845485	0.845901	0.850894	0.843086	0.90846
100308	2	50	w	163	134	0.83112	0.834742	0.889086	0.856094	0.822121	0.853903	0.897139	0.859774
100309	2	50.2	w	163	195	0.840342	0.802057	0.900627	0.850237	0.766527	0.855095	0.892411	0.871888
100310	2	50.3	w	168	185	0.839898	0.837108	0.857322	0.910022	0.847183	0.831441	0.842748	0.882331
100311	2	53	w	160	212	0.859103	0.843777	0.811486	0.917036	0.905898	0.848714	0.831923	0.912485
100312	2	53.6	w	165	154	0.880353	0.869126	0.811985	0.885613	0.871145	0.87849	0.87215	0.887452
100313	2	53.9	w	180	200	0.853864	0.872038	0.883512	0.865863	0.863983	0.874644	0.841775	0.840816
100314	2	53.9	w	170	220	0.793599	0.821864	0.836535	0.911143	0.852651	0.85123	0.853152	0.942054
100315	2	54	w	163	132	0.823383	0.864494	0.832379	0.884439	0.885448	0.861762	0.818956	0.862683
100316	2	55.3	w	168	195	0.839681	0.858603	0.853208	0.894841	0.916151	0.821507	0.864141	0.94745
100317	2	56.2	w	173	150	0.843166	0.823777	0.779223	0.842013	0.848931	0.827678	0.8067	0.827511
100318	2	56.5	w	155	110	0.812517	0.917834	0.947018	0.916125	0.827522	0.942265	0.963113	0.955829
100319	2	56.6	w	150	133	0.877131	0.8911	0.958697	0.965216	0.893641	0.868397	0.891447	0.938694
100320	2	56.8	w	168	160	0.913902	0.902403	0.937872	0.924914	0.899329	0.852064	0.946518	0.921251
100321	2	57.2	w	173	166	0.896688	0.803816	0.847879	0.900605	0.87026	0.819782	0.84531	0.885006
100322	2	57.2	w	165	160	0.877602	0.864017	0.854598	0.881499	0.899871	0.85157	0.848284	0.94895
100323	2	57.3	w	150	100	0.823719	0.855435	0.952967	0.86961	0.879957	0.840659	0.907861	0.831767
100324	2	57.3	w	160	138	0.832801	0.829402	0.872153	0.863395	0.867218	0.843256	0.884754	0.919165
100325	2	57.3	w	163	168	0.889969	0.881837	0.889968	0.941135	0.859114	0.878344	0.90198	0.958834
100326	2	57.4	w	163	180	0.850089	0.857392	0.847614	0.865342	0.881479	0.853009	0.875786	0.881122
100327	2	58.1	w	155	187	0.8435	0.8841	0.902505	0.907449	0.924844	0.905621	0.898421	0.961038
100328	2	58.3	w	165	115	0.87417	0.863608	0.82428	0.909633	0.899905	0.886889	0.846064	0.892757
100329	2	59.1	w	160	144	0.861644	0.909042	0.905056	0.942196	0.938324	0.882858	0.907612	0.929875
100330	2	59.9	w	163	185	0.817331	0.860092	0.83162	0.857213	0.815502	0.847114	0.898516	0.850463
100331	2	60	w	168	142	0.90824	0.916111	0.91054	0.897489	0.852136	0.857373	0.925647	0.922351
100332	2	60.5	w	157	170	0.892081	0.883082	0.921848	0.922201	0.906767	0.91896	0.875441	0.872824

## Sheet: Dictionary
Variable Name	Variable Description	Valid Values
ID	StudyID	100001-100332
Sex	Sex (self reported)	1=Male; 2=Female
Race	Race (self reported)	w=White
Age	Age in years (calculated from self reported birthday at the time of examination)
Height	Height in cm
Weight	Weight in lbs
D2_L_Taper	Tapering ratio for left second finger
D3_L_Taper	Tapering ratio for left third finger
D4_L_Taper	Tapering ratio for left fourth finger
D5_L_Taper	Tapering ratio for left fifth finger
D2_R_Taper	Tapering ratio for right second finger
D3_R_Taper	Tapering ratio for right third finger
D4_R_Taper	Tapering ratio for right fourth finger
D5_R_Taper	Tapering ratio for right fifth finger
